# Supplementary material for: Italian Survey on Endoscopic Biliary Drainage Approach in Patients with Surgically Altered Anatomy
Source: Medicina (Kaunas). 2024 Mar 13;60(3):472. doi: 10.3390/medicina60030472 (PMC10972116; doi:10.3390/medicina60030472)
Supplement: Supplementary file 1 [file medicina-60-00472-s001.zip]

Archive with 1 entries (1 files):
- medicina-2888965-supplementary.pdf
